# Supplementary material for: The Pharmacokinetic and Pharmacodynamic Relationship of Clinically Used Antiseizure Medications in the Maximal Electroshock Seizure Model in Rodents
Source: Int J Mol Sci. 2025 Jul 22;26(15):7029. doi: 10.3390/ijms26157029 (PMC12346480; doi:10.3390/ijms26157029)
Supplement: Supplementary file 1 [file ijms-26-07029-s001.zip]

Archive with 1 entries (1 files):
- ijms-3669804-supplementary.pdf
